# Supplementary material for: Development of a multiplex microsatellite marker set for the study of the solitary red mason bee, Osmia bicornis (Megachilidae)
Source: Mol Biol Rep. 2021 Nov 1;49(1):783–8. doi: 10.1007/s11033-021-06796-x (PMC8748364; doi:10.1007/s11033-021-06796-x)
Supplement: Supplementary file 1 — Supplementary file1 (XLSX 18 kb) [file 11033_2021_6796_MOESM1_ESM.xlsx]

## Sheet: genotypes
Development of a multiplex microsatellite marker set for the study of the solitary Red Mason Bee Osmia bicornis (Megachilidae)
Molecular Biology Reports
Jens Van Eeckhoven 1,2; Gavin J. Horsburgh2 ; Deborah A. Dawson 2; Kathryn Mayer 2; Amanda Bretman 1; Elizabeth J. Duncan 1
1 School of Biology, University of Leeds, Leeds LS2 9JT, United Kingdom
2 NERC Biomolecular Analysis Facility, Department of Animal and Plant Sciences, University of Sheffield, Sheffield, S10 2TN, United Kingdom
Corresponding authors: Jens Van Eeckhoven, jens.van.eeckhoven@hotmail.com, Elizabeth J. Duncan, E.J.Duncan@leeds.ac.uk
SampleID.	sex	pop	Obic95fFam.	Obic95fFam.	Obic77Hex.	Obic77Hex.	Obic1Hex.	Obic1Hex.	Obic1206Hex.	Obic1206Hex.	Obic450Fam.	Obic450Fam.	Obic73Hex.	Obic73Hex.	Obic220Hex.	Obic220Hex.	Obic1374Fam.	Obic1374Fam.	Obic1238Fam.	Obic1238Fam.	Obic415Fam.	Obic415Fam.	Obic629Hex.	Obic629Hex.	Obic740Fam.	Obic740Fam.	Obic168Hex.	Obic168Hex.	Obic1252Fam.	Obic1252Fam.	Obic113Fam.	Obic113Fam.	Obic1181Fam.	Obic1181Fam.	Obic1176Hex.	Obic1176Hex.
GP1A_f1_P1A1	female	Germany	185	185	162	162	180	180	156	156	181	185	218	218	201	204	146	146	197	201	209	209	202	202	138	155	169	172	111	141	185	185	177	177	146	146
GP1B_f1_P1B1	female	Germany	185	193	162	185	182	182	152	152	181	181	218	218	201	201	146	171	193	201	216	216	202	202	129	155	169	169	111	111	185	185	168	177	155	155
GP1C_f1_P1C1	female	Germany	185	193	162	162	180	180	152	156	181	185	204	207	204	204	150	150	193	193	209	209	189	193	138	151	175	181	107	141	189	204	147	173	141	146
GP1D_f1_P1D2	female	Germany	181	193	162	162	180	182	152	152	181	185	210	218	204	204	146	155	174	197	209	216	193	202	155	163	175	175	103	119	185	185	147	164	141	155
GP1E_f1_P1E1	female	Germany	185	185	162	189	178	182	152	152	181	185	218	221	204	204	150	150	193	201	201	209	198	210	163	183	169	175	99	111	185	185	177	177	141	146
GP1G_f1_P1G1	female	Germany	181	189	162	162	180	180	152	160	181	181	218	218	201	204	155	155	197	201	209	209	202	205	138	142	169	175	111	141	185	185	156	160	141	146
GP1H_f1_P1H1	female	Germany	193	197	162	162	180	180	147	156	181	185	207	210	201	204	146	150	174	193	209	209	202	202	129	163	175	178	90	115	185	185	147	147	141	155
GP1I_f1_P2A1	female	Germany	197	200	162	162	180	180	147	152	181	181	207	210	201	204	141	150	188	201	219	219	198	198	155	155	172	175	99	111	185	185	160	168	141	146
GP1L_f1_P2D1	female	Germany	185	193	162	185	180	180	152	156	181	181	210	218	204	204	146	146	193	197	201	209	210	210	151	159	172	172	115	115	197	212	147	147	155	167
GP1M_f1_P2E1	female	Germany	185	197	162	162	178	180	143	152	181	181	210	218	201	204	146	150	193	193	209	216	193	205	151	155	169	175	107	107	185	185	177	177	141	146
GP2A_f1_P6A1	female	Germany	181	197	162	162	178	180	156	156	181	181	210	218	201	204	150	155	193	201	209	213	198	202	147	155	169	169	107	111	185	185	147	177	141	141
GP2C_f1_P6C1	female	Germany	193	193	162	162	180	182	138	156	181	185	207	210	204	204	141	150	197	201	209	209	202	210	134	138	175	178	90	111	185	185	156	177	146	146
GP2D_f1_P6D1	female	Germany	185	185	162	185	180	180	147	156	181	185	207	218	204	204	146	146	181	201	209	209	198	202	142	155	175	178	111	115	189	197	147	173	141	155
GP2E_f1_P6E1	female	Germany	185	193	162	162	180	182	152	156	181	181	207	218	201	201	146	146	188	193	209	209	198	205	138	147	175	178	111	141	185	185	147	173	141	146
GP2E2_f1_P6F1	female	Germany	185	193	162	162	180	184	143	152	181	181	207	218	201	204	146	146	188	193	209	209	198	202	155	175	169	169	90	107	185	193	147	147	155	155
GP2F_f1_P6G1	female	Germany	185	193	162	185	180	182	152	152	181	181	207	218	201	204	150	150	193	197	205	209	198	202	155	155	169	169	107	115	185	197	173	177	146	150
GP2H_f1_P7A1	female	Germany	181	193	162	162	176	180	143	152	181	181	207	207	204	204	150	155	188	193	209	216	193	202	138	138	178	178	115	115	185	189	177	184	146	150
GP2I_f1_P7B1	female	Germany	193	193	162	162	180	180	152	152	181	185	210	210	204	208	137	150	193	193	197	209	189	193	163	163	175	178	111	111	185	189	168	177	146	163
GP2J_f1_P7C1	female	Germany	193	200	162	185	180	180	147	156	181	185	207	218	201	204	137	150	193	193	209	209	193	193	138	159	165	175	107	107	185	193	147	177	141	146
SuA_f1_P2G4	female	England_Surrey	193	193	162	162	180	180	152	152	181	181	212	212	201	201	150	150	193	193	216	216	205	205	163	163	175	175	123	123	185	185	168	168	146	146
SuB_f1_P2H2	female	England_Surrey	185	197	162	166	180	180	152	152	181	181	210	210	201	201	141	150	193	193	205	205	202	205	151	155	175	175	107	115	185	185	147	168	141	146
SuD_f1_P3B1	female	England_Surrey	177	193	162	166	180	180	152	152	181	185	207	212	201	204	146	150	193	201	209	209	198	202	151	171	178	178			193	212	177	180	150	159
SuE_f1_P3C1	female	England_Surrey	185	193	162	162	180	180	152	152	185	185	207	210	201	204	146	155	193	197	209	209	202	205	138	138	175	175	107	123	185	185	168	168	163	163
SuF_f2_P3D2	female	England_Surrey	189	193	162	162	180	180	152	156	181	181	207	210	201	204	150	155	185	197	209	216	202	218	159	163	175	175	107	115	185	185	147	177	141	159
SuI_f1_P3G4	female	England_Surrey	193	197	162	162	180	180	152	156	181	185	207	210	201	204	146	146	185	193	209	219	205	218	142	159	175	178	103	107	189	201	177	177	146	163
SuJ_f2_P3H2	female	England_Surrey	185	185	162	162	180	180	152	152	181	181	210	212	204	204	150	150	193	201	209	219	205	218	159	163	175	178	111	115	212	212	168	177	150	159
NSC_f1_P4C1	female	England_NorthShropshire	189	193	162	162	180	180	147	152	181	181	207	207	201	204	150	155	197	201	209	216	210	218	138	159	175	175	103	115	185	185	168	177	146	146
NSD_f1_P4D1	female	England_NorthShropshire	189	197	162	162	180	180	147	152	185	185	210	210	201	204	146	150	197	201	209	219	205	218	155	155	175	178	90	115	185	185	177	177	146	163
NSE_f1_P4E1	female	England_NorthShropshire	189	197	162	166	180	182	152	156	181	181	207	210	201	201	146	150	193	193	209	209	202	205	159	179	178	178	123	123	185	185	160	177	159	167
NSF_f2_P4F2	female	England_NorthShropshire	193	193	162	166	180	180	143	156	181	181	210	210	204	204	146	155	193	201	209	209	205	214	151	163	169	169	103	115	185	208	177	184	150	150
NSG_f1_P4G1	female	England_NorthShropshire	193	197	162	162	180	180	147	152	181	185	210	210	204	204	150	155	193	193	209	209	202	205	142	142	175	178	103	103	185	185	160	184	141	146
NSH_f1_P5F1	female	England_NorthShropshire	193	197	162	162	180	180	152	156	181	181	210	212	201	204	146	146	193	193	209	219	218	218	155	190	175	175	107	115	185	185	177	177	159	163
NSJ_f1_P5D1	female	England_NorthShropshire	189	193	162	168	180	180	152	152	181	181	210	212	201	204	146	146	185	193	209	219	198	202	155	190	175	175	90	103	185	201	177	184	150	155

## Sheet: markers
Development of a multiplex microsatellite marker set for the study of the solitary Red Mason Bee Osmia bicornis (Megachilidae)
Molecular Biology Reports
Jens Van Eeckhoven 1,2; Gavin J. Horsburgh2 ; Deborah A. Dawson 2; Kathryn Mayer 2; Amanda Bretman 1; Elizabeth J. Duncan 1
1 School of Biology, University of Leeds, Leeds LS2 9JT, United Kingdom
2 NERC Biomolecular Analysis Facility, Department of Animal and Plant Sciences, University of Sheffield, Sheffield, S10 2TN, United Kingdom
Corresponding authors: Jens Van Eeckhoven, jens.van.eeckhoven@hotmail.com, Elizabeth J. Duncan, E.J.Duncan@leeds.ac.uk
Locus	NCBI_ref._sequence	basepair_location	Sequence
>Obic95	NW_021683655	2886250 to 2886484	TCGTTCCTCGTAACTCAGCCGGTAATACAAGTTTAAGGAAACAGCCAGCAGTATAGAAGCGAGCGCGTGGAACGCGAAGAGAAGAATAGGTAGATAaacggaaggaaggaaggaaggaaggaaggaaggaaggaagaaaatggGAAAGGATCGTGCTGGTgagcaatgaaaaataatgggGTGGCACCACCCCCGTCGTTTCCTCTTATACTTCATGAAGTAGAAAAAGGAGAAG
>Obic113	NW_021683655	3249555 to 3249781	CGTCTATCGTTATTCCATCCGTCCCTCTTTATCTGCCCTCTCGTCTCTTCCGCTTGTGCTCGCGCTGCTTCCACACCTCCGCTTAATAATACACACcaaccagccagccagccagccagccagccagccgcTACTACACAGCACACCACCGGCACCGACAGTATGGCATACCACTTTATTGATCTTCTTTCCCCGCTTTCACAGGTTTCAACCCGAATTTTCCACCA
>Obic220	NW_021683656	2567542 to 2567772	CGTGCGTGTCTGCATCACCTACGCAACTGATGGCATGCAGGATGGAACGGGATGATACCGCACGCCATTTCTTAGAACTCATCCTGACTGAATCTTCatcgcacgcacgcacgcacgcacgcacgcacgcatgCACGCGGCCACGCACGAAGGGAGAAAGGTGACGAAGGTAGTTCCCAAGGATCTACGTTTGCAGGATCAGATTCTACTTGGCGCGTTTTTAACACGGGT
>Obic415	NW_021683658	562062 to 562292	GAATGGGCAACGTCTATTTACAGAGATAGATATTGTATGAATATTAATCTTGCGCTTGGAAATTAATCATGTTTGTTAAGACTTTTCTGAACAACCAccacagacagacagacagacagacagacagacagacgaCGTTTCACACGAGTCGTCGACGTCTGAAAGCTCTTCAGCCTCGAAGGAATTTCCGGAAAGCCCGACAAACGGCAACAAAGGATTATATTCCCGTCG
>Obic450	NW_021683659	140411 to 140633	GCCGCTTTTGCCTTTCGAAATCAAGCAGAGACAACGGGTTTCCATGGACGAGTCGCAAATCTTCCTGAAGGAAGTAGCTTGGTTTCTGTTACCGAAAccgaaggaaggaaggaaggaaggaaggcgTTAGCGGTTAGCCGGATCGATTCCCCGCGGTAAATCTTCTCCGGATGACGTTTCGATCTGTCGCCGGCGACGAACGATCTTCGAAACGAGCAGCAGG
>Obic629	NW_021683660	1912638 to 1912876	CCTGCTTCGGCCTCTTTCTACGCTTCTCTTCATCCCTCCTCTTCTTCCGCGCCCTTTCTCACTCTCGCTCTTCCCTTCGTAAGTCCCTgctttctttcgttctttctttctttctttctttctttctttctttctttcttcatttagCTCGTTCGCCGCCTTCCTACCTACCTGAGCGCCCGGTATGCGAAGAACCGACTTACCATCGGCGCTCATTCCGCGCTCAGCCCTACGAGCAT
>Obic740	NW_021683661	26681 to 26947	GAAAATGTCCCCCAGTGGATCACCCACGCATGTCGAGGGGAGTACGCGTCACGACAAAGAGGAGAATCTCTTTTGAAACGAAGGAAGGAAAGCAGGAatgaaggaaggaaggaaggaaggaaggaaggaaggaaggaaggaaggaaggaaggaaggaaggaaggaaggatgGATGGTTTCTGATACGATGGCCGGTTGTACGCCGGTGTGACCCCAATGCTAAAAATACCAAGGTGGCCTAAGTAGGCCGAGCCAGCTGAAACGGTT
>Obic1176	NW_021683667	1318406 to 1318636	ACTTGCGACAGAAAATTCGTCCTGGGACACCGCTGGGTGTCGGCTCCTTGACCCGCGTTGCTGTTCATCCGTCACGCTTGTCGGCTTTCAGGACAcgcgtgtatgtatgtatgtatgtatgtatgtatgtacgacCTGCTACAAACTCTTTGTGTCCCGGCacgaatttattataaatttgccGACGAAACACCGCGATCGTCCAAGGACATCTGTTCGAGAAAGTGACCT
>Obic1181	NW_021683667	1330169 to 1330419	CATCACTACTACCGAACAAGCAGCTCGGGAATCCACCTTATTGACAGGTTCACGGCTCCCGAAGATATTCTTCTGCTATGGTATACGCGGCACGTatacctttctttctttctttctttctttctttctttctttctttctttctttctttctcgttgcTTCTTCGCTACTACCTCTACTACCCTCTTTCGCTAGGCAAACTTGTCGTCATCCTCGAAATAGTTGGATGAAATGCTTCTCTGAGATCGCTG
>Obic1206	NW_021683667	1448980 to 1449214	ATCGCGTAGCGGGCGCGTGCTACGAAAAAGATAGGCATCTCCGTGACCATCTCGTTCACCGGCACGGGCCAACCTTCCCACACCTAACCGATCTACCtgacctacctacctacctacctacctacctacctaccttcCTACCTGCTAACTATGCTGACCTTGATAACCCCGGCTAGTCTGAACGCGGTTACGATCACCAGCTTCGCTCCTTTGTCCTGTTCGTCAAACACGTGTA
>Obic1238	NW_021683667	268439 to 268685	ATGATTTACAATTTGTAGGGTGGACACGCGGTTAAATTGGCAGCGTTGCCTATTTTCGTACAAAGTGTTTGCTCTATCCGTCGTCGGCAGAAACACAcgaagcaagcaagcaagcaagcaagcaagcaagcaagcaagcaagcaagcgaacgagcgagcgaacAAGCGCGGTGCGCGCTCGTTGAAAGTGAAAGGAGGTTGAATCGCTTGCCCGTCCACTTCTGCCTGAGCCGTCCCCCAGAGGGAG
>Obic1252	NW_021683667	362230 to 362496	CAGATCTCTCAAGATGGTGCACCTTGGCACTTTGCTGTGcgagagtttttttttttccatccctTCCTATGTCGCTGCTGCGGCATATACGCCAagctgtttctttctttctttctttctttctttctttctttctttctttctttctttctttctttctttctttcttaggCTGTGTTCACATTGGTACAGGAACTTGGATTCGATTAAAAACTATCTTCTTTTGCAAAATCGGGACGCATACAATTTTCTGAacgaaaatagaat
>Obic1374	NW_021683668	896441 to 896675	CCCTCTGCATCTCCACACTTTCTATCCGGCACTCTTTCTCGTTTGGCCCCTCTCTCGTTCGCTCCTCGACCTCTCTACCACCCAACTGCCACTGGCagtgttcgttcgttcgttcgttcgttcgttcgttcgttcgggCCTCTCTCTATCTGCATATCTCATTCCGCGTTTCCCATACCCTCCAGTTTCTCCTCGCCGTTATCGTCCTTCCTCCACCTCCACTTCTGGTCCAGCT
>Obic73	NW_021683655	2545096 to 2545330	TTCCAGCTCTACCAATACCTCCCTCTTCTCCTCACCCCTTATTGCTACATTACCATCGTTACCACCTCTTCTTTCACTTTGGTACCACCACCtccaccacctcctcctcctcctcctcctcctcctcctcctccttcacCCTTTTACTCGCCCTCCCTTCTCTGTCTCTTTACCCCCTTTACCCCCTGCGCTGCGCGGCAAGCCGCGAAACCCCGAGTAATGGCAGAACGTGGGG
>Obic168	NW_021683656	1147308 to 1147536	GAACTTAGCCACGTTGAAGTTGTTGCTCGAAGATGGCGGTGATCCTATGTACAAATCCAAGGTAGAACTTtggtattatatttttaacccatcctattgttcttcttcttcttcttcttcttcttcttcttttattacatcCACGATGAGGACATTTTCAGCAGAACGGAGAAACCCCGCTGCACTTGGCGTGCAGAGGATGCAAGGCGGACGTGGCGCGTCACCTGAT
>Obic1	NW_021683655	1045524 to 1045750	TACCGGTTCGGTTTATGGCAGGTAAACGTATTTGCATGTAAACTCGTTTGCATGAAGCGACGACGAACGCGGGATTCCAATTCCCCGGGACCACgaataagagagagagagagagagagagagagagacacgGGTCGTCTTGACGGGCCACCGGACCGAGAGAATTCCCCTGATACACCGGCTGCTGCTACTTCATAATGGCGTGACCGATAATGGCAACCGCCAGG
>Obic77	NW_021683655	2568116 to 2568352	CACGTTCGTGGCACGGGAGCCGAACCCGGAAATCAGGACGATCTCGTGTTCACGGTAGGTCCTTCACGTGACGTCACAGACTGGTTCTACACGTTtcacgtgtgtgtgtgtgtgtgtgtgtgtgtgtgtgtgtgtgtacgcGTAGGTAGAGGAGCCACACTGACGGGTGGGTTAACTCGCGAGCGCAAGTTGATGGTTTGGGTGCCGGCGATCCAGGAAactgcagctgcagctgcg
